# Supplementary material for: Nano-Needle Boron-Doped Diamond Film with High Electrochemical Performance of Detecting Lead Ions
Source: Materials (Basel). 2023 Oct 31;16(21):6986. doi: 10.3390/ma16216986 (PMC10648918; doi:10.3390/ma16216986)
Supplement: Supplementary file 1 [file materials-16-06986-s001.zip]

Archive with 1 entries (1 files):
- materials-2667416-supplementary.pdf
